# Supplementary material for: Secondary Metabolites from the Coral-Derived Fungus Aspergillus austwickii SCSIO41227 with Pancreatic Lipase and Neuraminidase Inhibitory Activities
Source: Mar Drugs. 2023 Oct 29;21(11):567. doi: 10.3390/md21110567 (PMC10672402; doi:10.3390/md21110567)
Supplement: Supplementary file 1 [file marinedrugs-21-00567-s001.zip]

Archive with 1 entries (1 files):
- marinedrugs-2694454-supplementary.pdf
